# Supplementary material for: Identification of Unknown Substances in Ambient Air (PM10), Profiles and Differences between Rural, Urban and Industrial Areas
Source: Toxics. 2022 Apr 27;10(5):220. doi: 10.3390/toxics10050220 (PMC9145881; doi:10.3390/toxics10050220)
Supplement: Supplementary file 1 [file toxics-10-00220-s001.zip]

Archive with 1 entries (1 files):
- toxics-1686634-supplementary.pdf
